# Supplementary material for: Hydrostachys flabellifera (Hydrostachyaceae), a new species from Madagascar
Source: PhytoKeys. 2020 Nov 20;167:45–56. doi: 10.3897/phytokeys.167.58538 (PMC7695676; doi:10.3897/phytokeys.167.58538)
Supplement: XML Treatment for Hydrostachys flabellifera [file phytokeys.167.58538-treatment1.xml]

<!DOCTYPE tp:taxon-treatment
  PUBLIC "-//TaxonX//DTD Taxonomic Treatment Publishing DTD v0 20100105//EN" "tax-treatment-NSO.dtd">
<tp:taxon-treatment xmlns:tp="http://www.plazi.org/taxpub"><tp:treatment-meta><kwd-group><label>Taxon classification</label><kwd><named-content xmlns:xlink="http://www.w3.org/1999/xlink" content-type="kingdom">Plantae</named-content></kwd><kwd><named-content xmlns:xlink="http://www.w3.org/1999/xlink" content-type="order">Cornales</named-content></kwd><kwd><named-content xmlns:xlink="http://www.w3.org/1999/xlink" content-type="family">Hydrostachyaceae</named-content></kwd></kwd-group><mixed-citation publication-type="journal"><person-group><name><surname>Xu</surname><given-names>Zhun</given-names></name><name><surname>Tian</surname><given-names>Jing</given-names></name><name><surname>Rapanarivo</surname><given-names>Solo Hery Jean Victor</given-names></name><name><surname>Letsara</surname><given-names>Rokiman</given-names></name><name><surname>Rakotonasolo</surname><given-names>Rivontsoa A.</given-names></name><name><surname>Onjalalaina</surname><given-names>Guy E.</given-names></name><name><surname>Hu</surname><given-names>Guang-Wan</given-names></name><name><surname>Wang</surname><given-names>Qing-Feng</given-names></name></person-group><article-title><italic><tp:taxon-name><tp:taxon-name-part taxon-name-part-type="genus" reg="Hydrostachys">Hydrostachys</tp:taxon-name-part> <tp:taxon-name-part taxon-name-part-type="species" reg="flabellifera">flabellifera</tp:taxon-name-part></tp:taxon-name></italic> (<tp:taxon-name><tp:taxon-name-part taxon-name-part-type="family">Hydrostachyaceae</tp:taxon-name-part></tp:taxon-name>), a new species from Madagascar</article-title><source>PhytoKeys</source><day>20</day><month>11</month><year>2020</year><volume>167</volume><fpage>45</fpage><lpage>56</lpage><pub-id pub-id-type="doi">10.3897/phytokeys.167.58538</pub-id></mixed-citation></tp:treatment-meta><tp:nomenclature><tp:taxon-name><object-id xmlns:xlink="http://www.w3.org/1999/xlink" content-type="arpha" xlink:type="simple">FD8A4AE1-FC02-5E33-842F-B927217F738D</object-id>
            <tp:taxon-name-part taxon-name-part-type="genus" reg="Hydrostachys">Hydrostachys</tp:taxon-name-part>
            <tp:taxon-name-part taxon-name-part-type="species" reg="flabellifera">flabellifera</tp:taxon-name-part>
            <object-id xmlns:xlink="http://www.w3.org/1999/xlink" content-type="ipni" xlink:type="simple">urn:lsid:ipni.org:names:77212953-1</object-id>
          </tp:taxon-name><tp:taxon-authority>G.W. Hu, Zhun Xu &amp; Q.F. Wang</tp:taxon-authority><tp:taxon-status xmlns:xlink="http://www.w3.org/1999/xlink" xlink:type="simple">sp. nov.</tp:taxon-status><xref ref-type="fig" rid="F1">Figs 1</xref><xref ref-type="fig" rid="F2">, 2</xref></tp:nomenclature><tp:treatment-sec sec-type="diagnosis" id="SECID0EBMAE"><title>Diagnosis.</title><p><italic><tp:taxon-name><tp:taxon-name-part taxon-name-part-type="genus" reg="Hydrostachys">Hydrostachys</tp:taxon-name-part> <tp:taxon-name-part taxon-name-part-type="species" reg="flabellifera">flabellifera</tp:taxon-name-part></tp:taxon-name></italic> is similar to <italic><tp:taxon-name><tp:taxon-name-part taxon-name-part-type="genus" reg="Hydrostachys">H.</tp:taxon-name-part> <tp:taxon-name-part taxon-name-part-type="species" reg="verruculosa">verruculosa</tp:taxon-name-part></tp:taxon-name></italic> and <italic><tp:taxon-name><tp:taxon-name-part taxon-name-part-type="genus" reg="Hydrostachys">H.</tp:taxon-name-part> <tp:taxon-name-part taxon-name-part-type="species" reg="laciniata">laciniata</tp:taxon-name-part></tp:taxon-name></italic> in having simple leaves, but it can be easily distinguished from these species by short leaves, 3–12 cm long, the sparsely and spirally-arranged, flabelliform and palmately-parted emergences, the presence of a distinct and thin rachis between emergences and the pattern of segments arranged on the male bracts with acute apex.</p><fig id="F1" position="float" orientation="portrait"><object-id xmlns:xlink="http://www.w3.org/1999/xlink" content-type="doi" xlink:type="simple">10.3897/phytokeys.167.58538.figure1</object-id><object-id xmlns:xlink="http://www.w3.org/1999/xlink" content-type="arpha" xlink:type="simple">96110594-3151-531F-9FD3-3A858AF8A1A1</object-id><label>Figure 1.</label><caption><p><italic><tp:taxon-name><tp:taxon-name-part taxon-name-part-type="genus" reg="Hydrostachys">Hydrostachys</tp:taxon-name-part> <tp:taxon-name-part taxon-name-part-type="species" reg="flabellifera">flabellifera</tp:taxon-name-part></tp:taxon-name></italic> G.W. Hu, Zhun Xu &amp; Q.F. Wang. <bold>A</bold> habit <bold>B</bold> lateral view of stipule and petiole base <bold>C</bold> ventral view of stipule and petiole base <bold>D, E</bold> part of the leaf <bold>F</bold> downside of a leaf emergence <bold>G</bold> upperside of a leaf emergence <bold>H</bold> dorsal view of male bract <bold>I</bold> ventral view of male bract <bold>J, K</bold> stamen. Drawn by Jing Tian.</p></caption><graphic xmlns:xlink="http://www.w3.org/1999/xlink" xlink:href="phytokeys-167-045-g001.jpg" position="float" orientation="portrait" xlink:type="simple" id="oo_477537.jpg"><uri content-type="original_file" xlink:type="simple">https://binary.pensoft.net/fig/477537</uri></graphic></fig></tp:treatment-sec><tp:treatment-sec sec-type="material" id="SECID0ESOAE"><title>Type.</title><p>Madagascar. Fianarantsoa Province: Amoron’i Mania Region, Manandriana District, elev. 1400 m, <named-content xmlns:xlink="http://www.w3.org/1999/xlink" content-type="dwc:verbatimCoordinates" xlink:type="simple"><named-content content-type="geo-json" specific-use="{&#34;type&#34;:&#34;Point&#34;,&#34;coordinates&#34;:[47.100000,-20.233333]}" id="NCID0E2OAE" xlink:type="simple">20°14'S, 47°06'E</named-content></named-content>, 20 September 2017, <italic>Sino-Africa Joint Investigation Team (SAJIT)-003462</italic> (holotype, <named-content xmlns:xlink="http://www.w3.org/1999/xlink" content-type="dwc:institutional_code" xlink:type="simple">HIB</named-content>!, isotypes, <named-content xmlns:xlink="http://www.w3.org/1999/xlink" content-type="dwc:institutional_code" xlink:type="simple">HIB</named-content>!, <named-content xmlns:xlink="http://www.w3.org/1999/xlink" content-type="dwc:institutional_code" xlink:type="simple">TAN</named-content>!)</p></tp:treatment-sec><tp:treatment-sec sec-type="description" id="SECID0ERPAE"><title>Description.</title><p>A hydrophyte herb. Rhizomes discoid, 3–8 mm in diameter; 7–12 leaves emerging from the rhizome. Leaves simple, 3–12 cm long, the upper part slightly curved when rising from water, the base enlarged with stipule; stipule ovate-elliptical, basal half dorsally attached on petiole, apex sometimes with a tail ca. 1.5 mm; centre bud enclosed by stipules of inner leaves; emergences spirally arranged on rachis and stretching out into loose layers, denser towards the apex of the leaf and gradually reduced to the base. Rachis obvious, 1–2 mm in diameter, white to light green. Petioles indistinct. Emergences (modified leaf blade lobes) 1–6 mm long, flabellate, basal ones reduced into scale-like, upper ones palmately parted, lobes cuneiform, secondly divided into rectangular to linear terminal lobes; the flat of emergences almost perpendicular to the axis; the apex of emergence slightly rolling up, ciliate at the end, cilia gathering into tufts after rising from water; emergences green to mauve at the pinnacle, the rest dark green. Male spikes 5.4–8.0 cm long, peduncles 4.7–6.2 cm long, covered with few small scale-like emergences. Bracts 1–2.2 mm × 1–2.2 mm, rhombic, dark green; segment I (the terminal segment) acute, flanked by 1–2 tiny lobules on each side; segments II (lobules at the dorsal side of bract) acute or obtuse, 2 rows, each row with 3–5 separated lobules, lobules ca. 0.3 mm high. Stamen sessile, anther oblate, with two divergent thecae dehiscing longitudinally. Female spike not found.</p><fig id="F2" position="float" orientation="portrait"><object-id xmlns:xlink="http://www.w3.org/1999/xlink" content-type="doi" xlink:type="simple">10.3897/phytokeys.167.58538.figure2</object-id><object-id xmlns:xlink="http://www.w3.org/1999/xlink" content-type="arpha" xlink:type="simple">F3753585-F14E-5893-AFC4-81CFCB4852B5</object-id><label>Figure 2.</label><caption><p><italic><tp:taxon-name><tp:taxon-name-part taxon-name-part-type="genus" reg="Hydrostachys">Hydrostachys</tp:taxon-name-part> <tp:taxon-name-part taxon-name-part-type="species" reg="flabellifera">flabellifera</tp:taxon-name-part></tp:taxon-name></italic> G.W. Hu, Zhun Xu &amp; Q.F. Wang <bold>A</bold> habit <bold>B</bold> emergences on rachis, cross-section <bold>C, D</bold> emergences <bold>E</bold> dorsal view of male bract <bold>F</bold> ventral view of male bract <bold>G</bold> top view of stamen.</p></caption><graphic xmlns:xlink="http://www.w3.org/1999/xlink" xlink:href="phytokeys-167-045-g002.jpg" position="float" orientation="portrait" xlink:type="simple" id="oo_477538.jpg"><uri content-type="original_file" xlink:type="simple">https://binary.pensoft.net/fig/477538</uri></graphic></fig></tp:treatment-sec><tp:treatment-sec sec-type="etymology" id="SECID0E1QAE"><title>Etymology.</title><p>The epithet refers to the flabellate shape of emergences on leaves.</p></tp:treatment-sec><tp:treatment-sec sec-type="distribution" id="SECID0E6QAE"><title>Distribution and ecology.</title><p>Only one population was found on rocks in a stream in Manandriana, Madagascar (<named-content xmlns:xlink="http://www.w3.org/1999/xlink" content-type="dwc:verbatimCoordinates" xlink:type="simple"><named-content content-type="geo-json" specific-use="{&#34;type&#34;:&#34;Point&#34;,&#34;coordinates&#34;:[47.100000,-20.233333]}" id="NCID0EIRAE" xlink:type="simple">20°14'S, 47°06'E</named-content></named-content>), at an elevation of 1400 m (Fig. <xref ref-type="fig" rid="F3">3</xref>).</p><fig id="F3" position="float" orientation="portrait"><object-id xmlns:xlink="http://www.w3.org/1999/xlink" content-type="doi" xlink:type="simple">10.3897/phytokeys.167.58538.figure3</object-id><object-id xmlns:xlink="http://www.w3.org/1999/xlink" content-type="arpha" xlink:type="simple">496F21E9-F45C-55F3-9C89-7DB054B06FE4</object-id><label>Figure 3.</label><caption><p>Distribution of <italic><tp:taxon-name><tp:taxon-name-part taxon-name-part-type="genus" reg="Hydrostachys">Hydrostachys</tp:taxon-name-part> <tp:taxon-name-part taxon-name-part-type="species" reg="flabellifera">flabellifera</tp:taxon-name-part></tp:taxon-name></italic> G.W. Hu, Zhun Xu &amp; Q.F. Wang.</p></caption><graphic xmlns:xlink="http://www.w3.org/1999/xlink" xlink:href="phytokeys-167-045-g003.jpg" position="float" orientation="portrait" xlink:type="simple" id="oo_477539.jpg"><uri content-type="original_file" xlink:type="simple">https://binary.pensoft.net/fig/477539</uri></graphic></fig></tp:treatment-sec><tp:treatment-sec sec-type="conservation status" id="SECID0EJSAE"><title>Conservation status.</title><p><italic><tp:taxon-name><tp:taxon-name-part taxon-name-part-type="genus" reg="Hydrostachys">Hydrostachys</tp:taxon-name-part> <tp:taxon-name-part taxon-name-part-type="species" reg="flabellifera">flabellifera</tp:taxon-name-part></tp:taxon-name></italic> is currently only known from one location with a very small population. Additionally, all species of <italic><tp:taxon-name><tp:taxon-name-part taxon-name-part-type="genus" reg="Hydrostachys">Hydrostachys</tp:taxon-name-part></tp:taxon-name></italic> are highly dependent on the moving aquatic environment which is threatened by water pollution, natural system modifications, energy production and mining, all of which could drive the taxon to Critically Endangered (<abbrev xmlns:xlink="http://www.w3.org/1999/xlink" xlink:title="Critically Endangered" id="ABBRID0EBTAE" xlink:type="simple">CR</abbrev>) or Extinct (<abbrev xmlns:xlink="http://www.w3.org/1999/xlink" xlink:title="Extinct" id="ABBRID0EFTAE" xlink:type="simple">EX</abbrev>) in a very short time (<xref ref-type="bibr" rid="B10">IUCN 2020</xref>). Following Guidelines for IUCN Red List Categories and Criteria (2020), <italic><tp:taxon-name><tp:taxon-name-part taxon-name-part-type="genus" reg="Hydrostachys">H.</tp:taxon-name-part> <tp:taxon-name-part taxon-name-part-type="species" reg="flabellifera">flabellifera</tp:taxon-name-part></tp:taxon-name></italic> should be categorised as Vulnerable (VU D2).</p></tp:treatment-sec><tp:treatment-sec sec-type="Phylogenetic analysis" id="SECID0EYTAE"><title>Phylogenetic analysis.</title><p><italic><tp:taxon-name><tp:taxon-name-part taxon-name-part-type="genus" reg="Hydrostachys">Hydrostachys</tp:taxon-name-part> <tp:taxon-name-part taxon-name-part-type="species" reg="flabellifera">flabellifera</tp:taxon-name-part></tp:taxon-name></italic> was placed in a robust clade together with <italic><tp:taxon-name><tp:taxon-name-part taxon-name-part-type="genus" reg="Hydrostachys">H.</tp:taxon-name-part> <tp:taxon-name-part taxon-name-part-type="species" reg="stolonifera">stolonifera</tp:taxon-name-part></tp:taxon-name></italic> and <italic><tp:taxon-name><tp:taxon-name-part taxon-name-part-type="genus" reg="Hydrostachys">H.</tp:taxon-name-part> <tp:taxon-name-part taxon-name-part-type="species" reg="imbricata">imbricata</tp:taxon-name-part></tp:taxon-name></italic> (Fig. <xref ref-type="fig" rid="F4">4</xref>) with a high bootstrap support (BS = 96%), while they share limited morphological characteristics. <italic><tp:taxon-name><tp:taxon-name-part taxon-name-part-type="genus" reg="Hydrostachys">H.</tp:taxon-name-part> <tp:taxon-name-part taxon-name-part-type="species" reg="multifida">multifida</tp:taxon-name-part></tp:taxon-name></italic>, considered as a clade in morphology, is not a monophyletic group, although with low bootstrap support.</p><fig id="F4" position="float" orientation="portrait"><object-id xmlns:xlink="http://www.w3.org/1999/xlink" content-type="doi" xlink:type="simple">10.3897/phytokeys.167.58538.figure4</object-id><object-id xmlns:xlink="http://www.w3.org/1999/xlink" content-type="arpha" xlink:type="simple">5369AB8D-43DD-572C-B612-760708543482</object-id><label>Figure 4.</label><caption><p>Maximum Likelihood tree, based on <abbrev xmlns:xlink="http://www.w3.org/1999/xlink" xlink:title="internal transcribed spacer" id="ABBRID0EWVAE" xlink:type="simple">ITS</abbrev>. Bootstrap values are labelled alongside each node.</p></caption><graphic xmlns:xlink="http://www.w3.org/1999/xlink" xlink:href="phytokeys-167-045-g004.jpg" position="float" orientation="portrait" xlink:type="simple" id="oo_477540.jpg"><uri content-type="original_file" xlink:type="simple">https://binary.pensoft.net/fig/477540</uri></graphic></fig></tp:treatment-sec><ref-list><ref id="B10"><mixed-citation xmlns:xlink="http://www.w3.org/1999/xlink" xlink:type="simple"><institution xlink:type="simple">IUCN</institution> (<year>2020</year>) The IUCN Red List of Threatened Species. Version 2020-2. <ext-link xlink:type="simple" ext-link-type="uri" xlink:href="http://www.iucnredlist.org">http://www.iucnredlist.org</ext-link> [accessed 25 July 2020]</mixed-citation></ref></ref-list></tp:taxon-treatment>
